# Supplementary material for: Sweat Proteomics in Cystic Fibrosis: Discovering Companion Biomarkers for Precision Medicine and Therapeutic Development
Source: Cells. 2022 Jul 31;11(15):2358. doi: 10.3390/cells11152358 (PMC9367602; doi:10.3390/cells11152358)
Supplement: Supplementary file 1 [file cells-11-02358-s001.zip]

Archive with 2 entries (2 files):
- cells-1810510-supplementary.pdf
- supplementary_tables_cells-1580145-resubmitted.xlsx
